# Supplementary material for: Poly-ICLC, a TLR3 Agonist, Induces Transient Innate Immune Responses in Patients With Treated HIV-Infection: A Randomized Double-Blinded Placebo Controlled Trial
Source: Front Immunol. 2019 Apr 9;10:725. doi: 10.3389/fimmu.2019.00725 (PMC6467168; doi:10.3389/fimmu.2019.00725)
Supplement: Supplemental Table 1 — Transient upregulation of pro-inflammatory genes in subjects whom received Poly-ICLC. Transcriptional responses were evaluated longitudinally in subjects' PBMCs using NanoString Technologies (nCounter® gene expression panel, human inflammation kit). Fold change (FC) from baseline of all significantly up regulated genes (p < 0.05, FDR < 1, FC ≥ +/−1.5) from subjects in Arm A (Poly-ICLC) are shown through day 8. No significant changes were observed in subjects' PBMCs in Arm B (Placebo) (not shown). [file Table_1.xlsx]

## Sheet: Sheet1
		Supplemental Table 1		Transient upregulation of pro-inflammatory genes in subjects whom received Poly-ICLC.
		Gene	DAY 2 (24 HOURS)			DAY 4 (73HOURS)			DAY 8
			FC	P-value	FDR	FC	P-value	FDR	FC	P-value	FDR
		MX1	7.32	0	0	2.95	0	0.01	-1.31	0.5981	1
		IFIT1	8.38	0	0	3.68	0	0.01	1.26	0.2526	1
		IFIT3	8.36	0	0	4.52	0	0.01	1.13	0.5707	1
		OAS2	4.27	0	0	2.28	0	0.01	-1.08	0.8355	1
		STAT2	3.72	0	0	2.07	0.0002	0.04	-1.38	0.37	1
		IFI44	11.79	0	0	5.75	0.0002	0.04	-1.7	0.6886	1
		MX2	3.82	0	0	1.82	0.0001	0.02	-1.07	0.6957	1
		MYD88	1.84	0	0	1.6	0.0001	0.03	-1.06	0.7842	1
		IL1RN	7.75	0	0	3.45	0.0026	0.22	-1.66	0.5476	1
		STAT1	5.2	0.0001	0.01	3.19	0.0012	0.14	-1.98	0.4346	1
		IRF7	2.48	0.0001	0.02	1.6	0.015	0.85	1.32	0.3893	1
		HSH2D	1.67	0.0004	0.05	1.26	0.0234	1	1.1	0.6838	1
		OASL	3.11	0.0004	0.05	1.75	0.029	1	1.3	0.0337	1
		CCR1	2.18	0.0007	0.07	2.16	0.0009	0.12	1.02	0.906	1
		ALOX5	1.66	0.0008	0.07	1.31	0.0431	1	-1.18	0.4504	1
		STAT3	1.5	0.0008	0.07	1.24	0.0459	1	-1.24	0.1165	1
		TLR2	1.75	0.001	0.09	1.59	0.0021	0.21	-1.01	0.9672	1
		CXCL10	9.99	0.0018	0.15	2.56	0.0903	1	1.77	0.132	1
		CCL2	6.23	0.0022	0.17	3.26	0.0244	1	1.44	0.305	1
		TLR8	1.67	0.0024	0.18	1.78	0.0013	0.14	1.02	0.9212	1
		IL15	2.4	0.0025	0.18	1.95	0.0152	0.85	-1.93	0.215	1
		IRF1	3.15	0.0043	0.28	2.14	0.0382	1	-1.67	0.2816	1
		IFIT2	4.25	0.0048	0.3	2.38	0.0315	1	1.26	0.395	1
		FOS	2.33	0.0059	0.36	1.7	0.1408	1	-1.97	0.3635	1
		NLRP3	1.59	0.0063	0.36	1.34	0.0376	1	-1	0.9835	1
		CEBPB	1.7	0.0098	0.49	1.84	0.0078	0.58	-1.42	0.367	1
		TYROBP	2.35	0.0116	0.57	2.06	0.0285	1	-1.73	0.2045	1
		LY96	2.55	0.0145	0.66	2.87	0.0083	0.59	-1.75	0.4554	1
		TLR1	1.41	0.0032	0.22	1.63	0.0001	0.02	1.06	0.7706	1
		C2	1.78	0.0334	1	2.6	0.0015	0.15	1.67	0.1247	1
		TLR4	1.49	0.0206	0.9	1.64	0.0024	0.22	-1	0.9915	1
		Transcriptional responses were evaluated longitudinally in subjects’ PBMCs using NanoString Technologies (nCounter® gene expression panel, human inflammation kit). Fold change (FC) from baseline of all significantly up regulated genes (p < 0.05, FDR <1, FC ≥ +/-1.5) from subjects in Arm A (Poly-ICLC) are shown through day 8. No significant changes were observed in subjects’ PBMCs in Arm B (Placeb…
